# Supplementary material for: Neutral competition explains the clonal composition of neural organoids
Source: PLoS Comput Biol. 2024 Apr 22;20(4):e1012054. doi: 10.1371/journal.pcbi.1012054 (PMC11065252; doi:10.1371/journal.pcbi.1012054)
Supplement: S1 Table — Values of the point estimate and upper bound of a 95%-CI of the Gelman-Rubin diagnostic. (XLSX) [file pcbi.1012054.s008.xlsx]

## Sheet: S1 Table
GR	rates
	day 6 - 11		day 11 - 40
	S → S S	S → N	S→S S	S → A	net S	A → A N	A → N
point est.	1.12	1.14	1.15	1.15	1.14	1.15	1.19
upper CI	1.16	1.18	1.19	1.19	1.18	1.19	1.24
