# Supplementary material for: Neutral competition explains the clonal composition of neural organoids
Source: PLoS Comput Biol. 2024 Apr 22;20(4):e1012054. doi: 10.1371/journal.pcbi.1012054 (PMC11065252; doi:10.1371/journal.pcbi.1012054)
Supplement: S2 Table — Estimates threshold size (lTh) and threshold rank (nTh) for each replicate. The column μ contains the mean across the replicates for each day, μ−2σ and μ−2σ contain the mean plus/minus two standard deviations. (XLSX) [file pcbi.1012054.s009.xlsx]

## Sheet: S2 Table
day	lTh
	r1	r2	r3	r4	r5	r6	μ-2σ	μ	μ+2σ
0	0.6	1	0.9	0.8	1	0.9	0.6	0.8	1.2
1	1.4	1.3	1.2				1.1	1.3	1.6
3	3.9	2.5	3.4				2	3.2	5.2
6	8.8	9.9					7.8	9.3	11.2
9	11.1	13					9.7	12	14.9
11	8.8	28.9	17.6				5	16.5	54.5
13	29.8	76.6	29.1				13.4	40.5	122.2
16	194.5	223	52.8				26.9	131.8	646.4
21	1379	502.9	543.7				235.1	722.4	2219.6
25	311.2	1195.1	732.4				166	648.2	2531
32	1874.6	3748.4	1684.3				956.2	2278.9	5431.7
40	2565.6	3493.9	3700				2166.9	3212.9	4763.9
day	nFast
	r1	r2	r3	r4	r5	r6	μ-2σ	μ	μ+2σ
0	26504	12702	17181	25544	11442	19851	8927.4	17959.8	36130.7
1	9021	8143	8004				7361.2	8377.5	9534.2
3	2730	4245	3463				2200.9	3423.7	5326
6	2894	2585					2331.5	2735.1	3208.7
9	2389	1845					1456.8	2099.5	3025.6
11	1758	1459	1271				1070.7	1482.8	2053.4
13	1295	874	1160				729.8	1095	1642.8
16	625	700	1109				428.1	785.8	1442.4
21	277	353	572				182.8	382.4	800.2
25	1224	268	252				72.7	435.6	2610.3
32	228	167	184				139.1	191.3	263.2
40	158	219	197				135.9	189.6	264.6
