# Supplementary material for: Neutral competition explains the clonal composition of neural organoids
Source: PLoS Comput Biol. 2024 Apr 22;20(4):e1012054. doi: 10.1371/journal.pcbi.1012054 (PMC11065252; doi:10.1371/journal.pcbi.1012054)
Supplement: S3 Table — Number of observed lineages for each replicate. The column μ contains the mean across the replicates for each day, μ−2σ and μ−2σ contain the mean plus/minus two standard deviations. (XLSX) [file pcbi.1012054.s010.xlsx]

## Sheet: S3 Table
day	number of observed lineages
	r1	r2	r3	r4	r5	r6	μ-2σ	μ	μ+2σ
0	30930	26358	30035	34398	24032	37610	21716.9	30217.4	42045.3
1	19370	18405	15385				13846	17635.5	22462.2
3	13612	12430	14143				11714.2	13375.5	15272.5
6	13687	14134					13290.7	13908.7	14555.4
9	9985	9894					9811.5	9939.4	10068.9
11	9414	10657	8533				7599	9495.2	11864.6
13	11489	10546	10624				9893	10878.1	11961.3
16	11528	11856	11545				11280.1	11642	12015.5
21	12589	11719	16363				9439.2	13414.7	19064.6
25	11429	9725	9326				8164.6	10120.4	12544.7
32	10335	13180	10467				8559.8	11255.1	14799.2
40	9727	10764	12063				8715.1	10809.4	13407
