# Supplementary material for: Neutral competition explains the clonal composition of neural organoids
Source: PLoS Comput Biol. 2024 Apr 22;20(4):e1012054. doi: 10.1371/journal.pcbi.1012054 (PMC11065252; doi:10.1371/journal.pcbi.1012054)
Supplement: S4 Table — Organoids sizes measured using fluorescence-activated cell sorting (FACS) and using an image-based method. (XLSX) [file pcbi.1012054.s011.xlsx]

## Sheet: S4 Table
day	source	count
0	facs	24000
0	facs	24000
0	facs	24000
3	facs	9200
3	facs	6000
3	facs	5830
6	facs	23450
6	facs	86500
6	facs	31500
9	facs	97250
9	facs	56000
9	facs	100500
10	area	51172
10	area	52144
10	area	52253
10	area	53029
10	area	53844
10	area	54205
10	area	55165
10	area	56179
10	area	58106
10	area	60543
10	area	61842
10	area	63555
10	area	64705
10	area	67473
10	area	69662
10	area	70792
10	area	81304
10	area	85244
10	area	107907
10	area	110382
10	area	126499
10	area	140331
10	area	184248
10	area	315738
10	area	52880
10	area	67256
10	area	68974
10	area	69318
10	area	74933
10	area	75950
10	area	76953
10	area	77462
10	area	77829
10	area	79473
10	area	81541
10	area	81575
10	area	81637
10	area	83471
10	area	84590
10	area	85800
10	area	87103
10	area	88711
10	area	96431
10	area	106942
10	area	113144
10	area	114368
10	area	149156
10	area	124934
10	area	168849
10	area	191004
10	area	197269
10	area	204033
10	area	214998
10	area	225394
10	area	226113
10	area	251240
10	area	268850
10	area	300178
10	area	331273
10	area	54883
10	area	57523
10	area	57984
10	area	59119
10	area	61333
10	area	63033
10	area	63097
10	area	63788
10	area	68225
10	area	72541
10	area	76069
10	area	87384
10	area	93110
10	area	111085
10	area	77980
10	area	78506
10	area	80357
10	area	81192
10	area	82411
10	area	83749
10	area	84918
10	area	85020
10	area	85878
10	area	88651
10	area	89538
10	area	90754
10	area	98967
10	area	134724
10	area	143406
10	area	181337
13	area	90520
13	area	91611
13	area	98273
13	area	110563
13	area	112866
13	area	114168
13	area	120376
13	area	137778
13	area	101250
13	area	124680
13	area	135196
13	area	157838
13	area	211954
13	area	240614
13	area	100700
13	area	100720
13	area	119207
13	area	119750
13	area	124353
13	area	136042
13	area	143913
13	area	161542
13	area	164230
13	area	168767
13	area	172449
13	area	190380
13	area	208935
13	area	221707
13	facs	127500
13	facs	152500
13	facs	121750
14	area	86787
14	area	96484
14	area	110351
14	area	110679
14	area	126773
14	area	133148
14	area	139637
14	area	140188
14	area	147833
14	area	160894
16	facs	354000
16	facs	393000
16	facs	205800
17	area	275292
17	area	284104
17	area	303373
17	area	341284
17	area	364496
17	area	400231
17	area	440838
17	area	305783
17	area	347734
17	area	352560
17	area	352564
17	area	415571
17	area	424028
17	area	498474
17	area	529315
17	area	567146
17	area	588794
17	area	660877
17	area	667306
17	area	282137
17	area	310165
17	area	310703
17	area	352383
17	area	382781
17	area	395366
17	area	463058
17	area	612131
17	area	627555
17	area	674893
17	area	222614
17	area	238272
17	area	263119
17	area	276485
17	area	279986
17	area	281369
17	area	298187
17	area	312270
17	area	320546
17	area	328814
19	area	437136
19	area	453029
19	area	461472
19	area	517339
19	area	517671
19	area	594589
19	area	349853
19	area	396996
19	area	441925
19	area	536257
19	area	603065
19	area	607358
19	area	389763
19	area	477087
19	area	601090
19	area	645408
19	area	780697
19	area	800733
19	area	808529
19	area	871136
19	area	394380
19	area	441029
19	area	476317
19	area	496444
19	area	522249
19	area	544479
19	area	557812
19	area	998828
19	area	1242344
19	area	1331119
19	area	377871
19	area	431244
19	area	442939
19	area	462288
19	area	495471
19	area	503713
19	area	503935
19	area	517705
19	area	603274
19	area	694243
19	area	460268
19	area	462475
19	area	599952
19	area	600505
19	area	608682
19	area	636701
19	area	721228
19	area	820780
19	area	843338
19	area	900225
19	area	372205
19	area	432323
19	area	481157
19	area	491399
19	area	542046
19	area	555929
19	area	584374
19	area	588107
21	facs	585000
21	facs	759000
21	facs	735000
22	area	513888
22	area	572267
22	area	686518
22	area	755928
22	area	888532
22	area	901730
22	area	414138
22	area	430176
22	area	489704
22	area	543792
22	area	649315
22	area	679255
22	area	479922
22	area	600324
22	area	602456
22	area	612166
22	area	622714
22	area	650855
22	area	755877
22	area	856477
22	area	603572
22	area	647467
22	area	668802
22	area	848018
22	area	1009420
22	area	1017737
22	area	1064474
22	area	1088076
22	area	492309
22	area	599955
22	area	668969
22	area	683107
22	area	701690
22	area	712411
22	area	767930
22	area	927888
22	area	1519539
22	area	1576956
22	area	450074
22	area	503576
22	area	511718
22	area	525065
22	area	538507
22	area	556817
22	area	563258
22	area	591775
22	area	603710
22	area	748613
22	area	465810
22	area	479649
22	area	484481
22	area	651334
22	area	655326
22	area	687827
22	area	746836
22	area	754128
22	area	924211
22	area	438058
22	area	495899
22	area	510100
22	area	510204
22	area	526180
22	area	553746
22	area	563704
22	area	576981
22	area	590939
22	area	612498
25	area	745423
25	area	901510
25	area	1030795
25	area	1195770
25	area	1240030
25	area	1328944
25	area	607780
25	area	617066
25	area	704044
25	area	824969
25	area	875409
25	area	884868
25	area	735806
25	area	874385
25	area	977806
25	area	1101643
25	area	1193796
25	area	1221610
25	area	1351633
25	area	1443654
25	area	1498119
25	area	2845487
25	area	731217
25	area	788639
25	area	805169
25	area	866923
25	area	887057
25	area	988041
25	area	1027283
25	area	1092667
25	area	1106985
25	area	1792554
25	area	631980
25	area	659557
25	area	688156
25	area	722910
25	area	744900
25	area	764495
25	area	797879
25	area	809808
25	area	955848
25	area	646502
25	area	677571
25	area	859129
25	area	873327
25	area	966935
25	area	973525
25	area	993425
25	area	1145357
25	area	1175835
25	area	644042
25	area	698460
25	area	778467
25	area	804784
25	area	824084
25	area	860000
25	area	969314
25	area	981534
25	area	995328
25	area	997870
28	area	1001265
28	area	1277406
28	area	1528752
28	area	1714064
28	area	1903475
28	area	2034657
28	area	845131
28	area	847138
28	area	907907
28	area	1014491
28	area	1130589
28	area	1345328
28	area	1037927
28	area	1120751
28	area	1372501
28	area	1558745
28	area	1579073
28	area	1623326
28	area	1822642
28	area	2045400
28	area	2071791
28	area	3802308
28	area	1106153
28	area	1153543
28	area	1177854
28	area	1221461
28	area	1280794
28	area	1307279
28	area	1482339
28	area	1536502
28	area	2177247
28	area	855554
28	area	860929
28	area	925462
28	area	978138
28	area	1047219
28	area	1061237
28	area	1061730
28	area	1062419
28	area	1105445
28	area	1258812
28	area	1040245
28	area	1091809
28	area	1240889
28	area	1395870
28	area	1442071
28	area	1458742
28	area	1565572
28	area	1601203
28	area	927253
28	area	1072711
28	area	1119172
28	area	1172724
28	area	1278027
28	area	1319377
28	area	1330464
28	area	1434862
28	area	1487555
28	area	1543915
31	area	1387478
31	area	1404748
31	area	1807101
31	area	2043582
31	area	2111291
31	area	2194947
31	area	2428295
31	area	1422650
31	area	1582731
31	area	1626191
31	area	1663959
31	area	1905960
31	area	2054559
31	area	2431572
31	area	1076261
31	area	1233609
31	area	1333069
31	area	1417672
31	area	1420803
31	area	1471199
31	area	1640780
31	area	1788250
31	area	1524125
31	area	1607356
31	area	1783910
31	area	1863018
31	area	1876755
31	area	1965059
31	area	2264393
31	area	2365484
31	area	2397206
31	area	1259003
31	area	1795804
31	area	1812265
31	area	1881669
31	area	1955029
31	area	1979439
31	area	1990681
32	area	1323083
32	area	1781355
32	area	2237393
32	area	2514382
32	area	2709023
32	area	3057401
32	area	1332116
32	area	1339950
32	area	1398241
32	area	1488474
32	area	1655005
32	area	2447232
35	area	1296202
35	area	1729949
35	area	1859442
35	area	2115559
35	area	2748492
35	area	3117392
35	area	1936736
35	area	2436559
35	area	2464453
35	area	2695883
35	area	3144864
35	area	3281143
35	area	1733015
35	area	1979672
35	area	2099129
35	area	2195866
35	area	2248439
35	area	2336259
35	area	2683476
35	area	3094466
35	area	1452895
35	area	1470961
35	area	1758791
35	area	1798700
35	area	1835960
35	area	1837076
35	area	2106077
35	area	2818564
35	area	2609587
35	area	2773930
35	area	2795670
35	area	3075756
35	area	3721298
35	area	1811188
35	area	1846045
35	area	2135259
35	area	2435645
35	area	2447659
35	area	2468381
35	area	2756275
35	area	2996607
37	area	1680495
37	area	2083514
37	area	2873865
37	area	3272051
37	area	3692545
37	area	3936191
37	area	1820154
37	area	1831804
37	area	1936180
37	area	1988645
37	area	2114884
37	area	3775976
38	area	1607187
38	area	1701604
38	area	2095550
38	area	2137727
38	area	2158313
38	area	2213702
38	area	2362794
38	area	2556715
38	area	2845804
38	area	2617622
38	area	2747834
38	area	3213734
38	area	3450940
38	area	3459962
38	area	3561311
38	area	3691337
38	area	3802010
