# Supplementary material for: Neutral competition explains the clonal composition of neural organoids
Source: PLoS Comput Biol. 2024 Apr 22;20(4):e1012054. doi: 10.1371/journal.pcbi.1012054 (PMC11065252; doi:10.1371/journal.pcbi.1012054)
Supplement: S5 Table — Estimates Pareto equality indices α for each replicate. The column μ contains the mean across the replicates for each day, μ−2σ and μ−2σ contain the mean plus/minus two standard deviations. (XLSX) [file pcbi.1012054.s012.xlsx]

## Sheet: S5 Table
day	Pareto α
	r1	r2	r3	r4	r5	r6	μ-2σ	μ	μ+2σ
0	1.31	0.78	1.37	1.41	0.81	1.25	0.59	1.16	1.72
1	1.07	1.09	1.21				0.97	1.12	1.27
3	0.44	0.9	0.47				0.09	0.6	1.11
6	0.62	0.61					0.6	0.61	0.62
9	0.55	0.54					0.52	0.54	0.57
11	0.64	0.48	0.57				0.41	0.56	0.72
13	0.52	0.44	0.51				0.4	0.49	0.57
16	0.42	0.42	0.49				0.36	0.44	0.53
21	0.39	0.42	0.45				0.36	0.42	0.48
25	0.39	0.41	0.37				0.35	0.39	0.42
32	0.39	0.45	0.41				0.35	0.42	0.48
40	0.51	0.42	0.48				0.38	0.47	0.56
