# Supplementary material for: Neutral competition explains the clonal composition of neural organoids
Source: PLoS Comput Biol. 2024 Apr 22;20(4):e1012054. doi: 10.1371/journal.pcbi.1012054 (PMC11065252; doi:10.1371/journal.pcbi.1012054)
Supplement: S6 Table — Different summary statistics for the 1,000 samples of the posterior distribution we obtained using MCMC. (XLSX) [file pcbi.1012054.s013.xlsx]

## Sheet: S6 Table
Statistic	rates							S-cells
	day 6 - 11		day 11 - 40					day 11
	S → S S	S → N	S→S S	S → A	net S	A → A N	A → N
mean	0.948399	1.17531	1.64224	1.6831	-0.0408686	1.29004	0.240648	8609.07
std. dev.	0.143423	0.174762	0.522705	0.554135	0.0640373	0.779102	0.636871	2438.13
median	0.945808	1.17463	1.59775	1.6251	-0.0339199	1.07219	0.051332	8207.77
mad*1.48	0.14538	0.175084	0.516642	0.54351	0.0650746	0.644638	0.0569368	2054.4
MAP	0.939573	1.13951	1.67599	1.6929	-0.0215555	0.708099	0.0723234	7374.72
ML	0.881459	1.11696	2.06548	2.15119	-0.0857041	0.694517	0.00459531	7953.95
